# Supplementary material for: In Silico Evaluation of Putative S100B Interacting Proteins in Healthy and IBD Gut Microbiota
Source: Cells. 2020 Jul 15;9(7):1697. doi: 10.3390/cells9071697 (PMC7407188; doi:10.3390/cells9071697)
Supplement: Supplementary file 1 [file cells-09-01697-s001.zip]

Archive with 6 entries (6 files):
- cells-805132_Supplementary material/SuppMat-30giugno2020_FigS1.docx
- cells-805132_Supplementary material/SuppMat-30giugno2020_SMet.docx
- cells-805132_Supplementary material/SuppMat-30giugno2020_TabS1.docx
- cells-805132_Supplementary material/SuppMat-30giugno2020_TabS2.docx
- cells-805132_Supplementary material/SuppMat-30giugno2020_TabS3.docx
- cells-805132_Supplementary material/SuppMat-30giugno2020_TabS4.docx
